# Supplementary material for: Immune Durability and Breakthrough Infections 15 Months After SARS-CoV-2 Boosters in People over 65: The IMMERSION Study
Source: Vaccines (Basel). 2025 Jul 9;13(7):738. doi: 10.3390/vaccines13070738 (PMC12298634; doi:10.3390/vaccines13070738)
Supplement: Supplementary file 1 [file vaccines-13-00738-s001.zip]

Archive with 1 entries (1 files):
- vaccines-3691998-supplementary.pdf
